# Supplementary material for: Genomic prediction of coronary heart disease
Source: Eur Heart J. 2016 Sep 21;37(43):3267–78. doi: 10.1093/eurheartj/ehw450 (PMC5146693; doi:10.1093/eurheartj/ehw450)
Supplement: Supplementary Data [file ehw450_supplementary_data.zip]

Archive with 1 entries (1 files):
- ehw450_Supp.docx
